# Supplementary material for: Potential Impact of HLA DQB1*05 on Identical Sibling Hematopoietic Stem Cell Transplantation Outcome
Source: J Clin Med. 2025 Sep 26;14(19):6798. doi: 10.3390/jcm14196798 (PMC12524763; doi:10.3390/jcm14196798)
Supplement: Supplementary file 1 [file jcm-14-06798-s001.zip]

Archive with 1 entries (1 files):
- jcm-3819796-supplementary.xlsx
