# Supplementary material for: Potential Impact of HLA DQB1*05 on Identical Sibling Hematopoietic Stem Cell Transplantation Outcome
Source: J Clin Med. 2025 Sep 26;14(19):6798. doi: 10.3390/jcm14196798 (PMC12524763; doi:10.3390/jcm14196798)
Supplement: Supplementary file 1 [file jcm-14-06798-s001.zip › jcm-3819796-supplementary.xlsx]

## Sheet: S1
Table S1: HLA allele frequency and effect on acute GVHD, chronic GVHD and complete chimerism
		Acute GVHD			Chronic GVHD			*Mixed Chimerism
HLA allele	Allele Frequency (%)	**OR	(95% CI)	P	OR	(95% CI)	P	OR	(95% CI)	P
HLA A
A*01	7.1	0.8	(0.22-2.93)	0.98	2.13	(0.69-5.57)	0.31	0.39	(0.14-1.04)	0.1
A*02	26.6	0.42	(0.16-1.06)	0.06	0.88	(0.35-2.21)	0.79	1.13	(0.52-2.47)	0.75
A*11	8.1	1.11	(0.34-3.60)	1	1.11	(0.34-3.60)	1	1.33	(0.41-4.25)	0.84
A*24	6.8	1.55	(0.52-1.38)	4.67	0.94	(0.25-3.48)	1	0.77	(0.28-2.15)	0.62
A*26	8.4	0.7	(0.19-2.57)	0.82	0.88	(0.24-3.27)	1	1.03	(0.35-3.02)	0.96
A*30	5.5	0.68	(0.14-3.18)	0.89	1.45	(0.38-5.55)	0.87	0.5	(0.16-1.61)	0.4
A*32	10.1	0.71	(0.23-2.25)	0.56	1.69	(0.60-4.76)	0.48	1.13	(0.42-3.06)	0.81
A*33	5.2	0.69	(0.28-1.71)	0.43	0.78	(0.17-3.67)	1	0.63	(0.20-1.95)	0.62
A*68	8.2	1.46	(0.49-4.35)	0.71	0.88	(0.24-3.27)	1	1.33	(0.41-4.25)	0.84
HLA B
B*08	6.5	0.3	(0.04-2.31)	0.4	1.45	(0.38-4.55)	0.87	1.9	(0.40-5.29)	0.62
B*35	8.1	0.77	(0.28-2.06)	0.59	1.29	(0.49-3.44)	0.61	1.1	(0.46-2.61)	0.83
B*51	21.4	0.77	(0.28-2.06)	0.59	0.74	(0.28-1.94)	0.54	1.77	(0.76-4.15)	0.18
B*58	6.8	0.91	(0.25-3.39)	1	0.68	(0.14-.3.16)	0.88	0.61	(0.21-1.74)	0.52
HLA C
C*03	9.1	1.09	(0.34-3.54)	1	0.52	(0.11-2.41)	0.6	1.11	(0.38-3.25)	0.85
C*04	16.5	0.65	(0.24-1.74)	0.39	1.3	(0.51-3.34)	0.59	0.99	(0.44-2.25)	0.98
C*06	9.1	1.81	(0.64-5.12)	0.4	0.78	(0.21-2.87)	0.96	0.89	(0.32-2.47)	0.83
C*07	14.9	0.99	(0.38-2.58)	0.99	1.98	(0.78-4.03)	0.15	1.68	(0.67-4.23)	0.27
C*12	13	0.82	(0.28-2.36)	0.71	0.99	(0.34-2.91)	0.98	0.84	(0.35-2.02)	0.69
C*15	11	0.65	(0.21-2.05)	0.46	1.08	(0.37-3.19)	1	1.5	(0.52-4.30)	0.45
C*16	8.8	0.33	(0.07-1.47)	0.21	0.64	(0.18-2.32)	0.69	1.42	(0.49-4.08)	0.52
HLA DRB1
DRB1*03	13.3	0.91	(0.35-2.34)	0.84	0.51	(0.16-1.61)	0.24	0.86	(0.48-1.67)	0.73
DRB1*04	6.8	1.19	(0.36-3.87)	1	0.59	(0.13-2.75)	0.74	1.96	(0.58-5.13)	0.45
DRB1*07	7.5	1.96	(0.69-5.57)	0.33	1.32	(0.40-4.33)	0.89	1.15	(0.35-3.72)	1
DRB1*11	8.4	0.57	(0.16-2.04)	0.55	2.61	(0.95-5.21)	0.11	0.62	(0.24-1.57)	0.31
DRB1*15	7.1	0.75	(0.20-2.74)	0.89	1.41	(0.43-4.64)	0.81	1.03	(0.35-3.02)	0.96
DRB1*16	42.2	0.93	(0.39-2.21)	0.87	0.66	(0.27-1.65)	0.38	1.5	(0.69-3.27)	0.31
HLA DQB1
DQB1*02	24.4	2.2	(0.93-5.17)	0.07	0.61	(0.23-1.61)	0.32	0.72	(0.33-1.55)	0.39
DQB1*03	13.3	0.61	(0.21-1.74)	0.35	1.71	(0.66-4.45)	0.26	1	(0.42-2.39)	0.99
DQB1*05	48.7	1.15	(0.45-2.95)	0.78	0.43	(0.17-1.09)	0.07	1.01	(0.44-2.34)	0.98
DQB1*06	10.7	0.57	(0.18-1.78)	0.33	1.33	(0.48-3.71)	0.58	0.79	(0.33-1.91)	0.59
		*Chimerism status for patients at six to twelve months after HSCT
		**OR: odd ratio of event occurence in allele carriers versus non-carriers

## Sheet: S2
Table S2: Impact of HLA alleles on platelet and neutrophil recovery time after HSCT
Neutrophil Engraftment Time				Platelet Engraftment Time
Allele	P-value	Allele	P-value	Allele	P-value	Allele	P-value
A*01	0.667	C*06	0.114	A*01	0.493	C*06	0.06
A*02	0.596	C*07	0.99	A*02	0.184	C*07	0.689
A*11	0.634	C*12	0.299	A*11	0.277	C*12	0.772
A*24	0.587	C*15	0.843	A*24	0.935	C*15	0.15
A*26	0.526	C*16	0.897	A*26	0.423	C*16	0.777
A*30	0.185	DRB1*03	0.843	A*30	0.309	DRB1*03	0.598
A*32	0.025	DRB1*04	0.467	A*32	0.127	DRB1*04	0.332
A*33	0.465	DRB1*07	0.010	A*33	0.391	DRB1*07	0.572
A*68	0.614	DRB1*11	0.828	A*68	0.168	DRB1*11	0.667
B*08	0.364	DRB1*15	0.457	B*08	0.825	DRB1*15	0.444
B*35	0.887	DRB1*16	0.682	B*35	0.588	DRB1*16	0.942
B*51	0.897	DQB1*05	0.767	B*51	0.489	DQB1*05	0.782
B*58	0.794	DQB1*02	0.231	B*58	0.677	DQB1*02	0.969
C*03	0.858	DQB1*03	0.557	C*04	0.991	DQB1*03	0.669
C*04	0.564	DQB1*06	0.54	C*03	0.649	DQB1*06	0.601

## Sheet: S3
Table S3: Log rank test results for differences of survival curves in the presence and absence of the study HLA alleles
HLA allele	Chi-sq	P-value	HLA allele	Chi-sq	P-value
HLA A			HLA C
A*01	0.1	0.8	C*06	0.1	0.8
A*02	0.8	0.2	C*07	0.5	0.5
A*11	0.3	0.6	C*12	0.1	0.7
A*24	0	0.9	C*15	3	0.08
A*26	0.5	0.5	C*16	1.2	0.3
A*30	0	0.9	HLA DRB1
A*32	0.3	0.6	DRB1*03	0.9	0.3
A*33	0.3	0.6	DRB1*04	0.2	7
A*68	0.5	0.5	DRB1*07	1.6	0.2
HLA B			DRB1*11	0	0.9
B*08	2.5	0.1	DRB1*15	0	0.9
B*35	0.1	0.8	DRB1*16	3.7	0.05
B*51	0	1	HLA DQB1
B*58	0.1	0.7	DQB1*02	0.5	0.5
HLA C			DQB1*03	0.2	0.7
C*03	1.6	0.2	DQB1*05	6.5	0.01
C*04	0	0.9	DQB1*06	1.9	0.2

## Sheet: S4
	Table S4: HSCT outcome comparison between the study cohort subgroups
		Age		Disease		Sex match *		Stem cell source **		Reported Ranges
S.No	HSCT outcome	Adults (n=95)	Paediatric (n=58)	Malignant (n=63)	Non Maliganant (n=90)	Matched (n=69)	Unmatched (n=76)	PBSC (n=105)	BM (n=43)
1	aGVHD rate (%)	18.75	23.4	28.57	15.38	18.84	17.11	18.10	13.95	20-40%
2	cGVHD rate (%)	23.38	7.40	18.87	15.38	11.59	18.42	17.14	4.65	30-50%
3	Mixed chimerism rate (%)	12.63	39.6	14.29	28.89	21.74	26.32	15.24	39.53	10-40%
4	Median neutrophil engraftment (days)	14	15.5	13	14	14	14	13	18	12 to 16
5	Median platlet engraftment (days)	14	20	14	16	14	16	14	23	14 to 17
6	5 year overall Survival rate (%)	81.05	87.93	73.01	88.89	85.51	81.57	79.05	95.34	70-90%
*Patients with unkown donor (n=8) were excluded from this analysis
**Patients transplanted from both BM and PBSC (n=5) were excluded from this analysis
